# Supplementary material for: Exploring educational hypogamy among women in urban and rural China: Insights from random forest machine learning
Source: PLoS One. 2025 Sep 8;20(9):e0331744. doi: 10.1371/journal.pone.0331744 (PMC12416675; doi:10.1371/journal.pone.0331744)
Supplement: S1 File — (ZIP) [file pone.0331744.s001.zip]

Archive with 5 entries (4 files):
- stata file/
- stata file/cgss 2013.dta
- stata file/cgss2021.dta
- stata file/do 2013.do
- stata file/do 2021.do
