# Supplementary material for: Exploring educational hypogamy among women in urban and rural China: Insights from random forest machine learning
Source: PLoS One. 2025 Sep 8;20(9):e0331744. doi: 10.1371/journal.pone.0331744 (PMC12416675; doi:10.1371/journal.pone.0331744)
Supplement: S1 File — (ZIP) [file pone.0331744.s001.zip › stata file/do 2013.do]

 rename a69 marriage
drop if marriage>5
drop if marriage<3
 drop if a2<2
 gen edu=a7a
 drop if edu>13
 recode edu 1/3=1 4=2 5/8=3 9/10=4 11/13=5
 
 rename a72 cedu
 drop if cedu>13
  drop if cedu<1
  gen hypogamy=a7a-cedu
    gen hypogamy1=a7a-cedu
  recode hypogamy (min/0 = 0) (0/max = 1)
   gen age=2013-a3a
  gen age2=age*age
  rename a8a income
  gen income1=log(income)
  summarize income
gen income_std = (income - r(mean))/r(sd)
 rename a89b fedu
drop if fedu<1
drop if fedu>13
rename a90b medu
drop if medu<1
drop if medu>13
rename a43d states14
drop if states14<1 
drop if states14>10 
 rename a18 hukou
 recode hukou 2/8=0
 
  rename a10 politic
  recode politic -3/-2=0 2/48=0
  rename a4 ethnicity
  recode ethnicity  2/8=0 -3=0
  
  gen hedu=edu
  recode hedu 1/3=0 4/5=1
  gen eduavg=a7a
  recode eduavg 1/ 4.477143=0   4.477143/13=1
