# Supplementary material for: Exploring educational hypogamy among women in urban and rural China: Insights from random forest machine learning
Source: PLoS One. 2025 Sep 8;20(9):e0331744. doi: 10.1371/journal.pone.0331744 (PMC12416675; doi:10.1371/journal.pone.0331744)
Supplement: S1 File — (ZIP) [file pone.0331744.s001.zip › stata file/do 2021.do]

 rename A69 marriage
drop if marriage>5
drop if marriage<3
 drop if A2<2
 gen edu=A7a
 drop if edu>13
 recode edu 1/3=1 4=2 5/8=3 9/10=4 11/13=5
 rename A72 cedu
 drop if cedu>13
  drop if cedu<1
  gen hypogamy1=A7a-cedu
  gen hypogamy=A7a-cedu
  recode hypogamy (min/0 = 0) (0/max = 1)
   gen age=2021-A3_1
  gen age2=age*age
  rename A8a income
  gen income1=log(income)
 rename A89b fedu
drop if fedu<1
drop if fedu>13
rename A90b medu
drop if medu<1
drop if medu>13
rename A43_d states14
drop if states14<1 
drop if states14>10 
 rename A18 hukou
 recode hukou 2/8=0
 
  rename A10 politic
  recode politic 1/2=0 4=1 98=0
  rename A4 ethnicity
  recode ethnicity  2/8=0
  
  gen hedu=edu
  recode hedu (min/8 = 0) (8/max = 1)
